# Supplementary material for: Adenine Enrichment at the Fourth CDS Residue in Bacterial Genes Is Consistent with Error Proofing for +1 Frameshifts
Source: Mol Biol Evol. 2017 Aug 24;34(12):3064–80. doi: 10.1093/molbev/msx223 (PMC5850271; doi:10.1093/molbev/msx223)
Supplement: Supplementary Data [file msx223_supp.zip]

Archive with 2 entries (2 files):
- msx223_SuppFigandTables.pdf
- msx223_Suppresults.pdf
